# Supplementary material for: Use of a Florida Gulf Coast Barrier Island by Spring Trans-Gulf Migrants and the Projected Effects of Sea Level Rise on Habitat Availability
Source: PLoS One. 2016 Mar 2;11(3):e0148975. doi: 10.1371/journal.pone.0148975 (PMC4775044; doi:10.1371/journal.pone.0148975)
Supplement: S1 Data — During transects, observers collected data on songbirds detected. Habitat variables including percent habitat cover, elevation, and canopy and understory heights were also collected. (XLSX) [file pone.0148975.s001.xlsx]

## Sheet: migrants
Abundance	Year	Transect	Cell	Site	Canopy	Understory	Elevation	Forest	Sand	Marsh	Palmetto	Grass	Scrub	Water	Urban
0	2013	5D	B10	U4	0	0	2.24	3.68	3.35	5.59	0	25.88	0.48	0	61.02
0	2014	5D	B10	U4	0	0	2.24	3.68	3.35	5.59	0	25.88	0.48	0	61.02
0	2013	5D	B11	U4	0	0	2.24	0	2.88	0	0	51.44	0	0	45.69
0	2014	5D	B11	U4	0	0	2.24	0	2.88	0	0	51.44	0	0	45.69
0.0588235	2013	1A	B2	U4	NA	NA	0.57	46.88	2.72	32.59	0	17.89	0	0	0
0.0117647	2014	1A	B2	U4	NA	NA	0.57	46.88	2.72	32.59	0	17.89	0	0	0
0.08	2013	1A	B3	U4	13.05	3.38	0.81	88.96	1.28	7.19	0	2.72	0	0	0
0.08	2014	1A	B3	U4	13.05	3.38	0.81	88.96	1.28	7.19	0	2.72	0	0	0
0.0857143	2013	2B	B4	U4	20.67	4.17	0.95	90.72	2.23	7.19	0	0	0	0	0
0.0428571	2014	2B	B4	U4	20.67	4.17	0.95	90.72	2.23	7.19	0	0	0	0	0
0.04	2013	2B	B5	U4	15.64	5.42	1.11	85.92	0	6.07	0	0	4.79	0	3.35
0.1	2014	2B	B5	U4	15.64	5.42	1.11	85.92	0	6.07	0	0	4.79	0	3.35
0.0204082	2013	3C	B6	U4	13.37	2	1.38	44.32	6.87	0	0	0.48	12.46	0	35.94
0.102041	2014	3B	B6	U4	13.37	2	1.38	44.32	6.87	0	0	0.48	12.46	0	35.94
0	2013	4C	B8	U4	0	0	2.32	0	25.08	2.88	0	36.58	0	0	35.46
0	2014	4D	B8	U4	0	0	2.32	0	25.08	2.88	0	36.58	0	0	35.46
0	2013	4C	B9	U4	0	0	2.32	2.4	7.99	2.08	0	38.98	1.76	0	46.81
0	2014	4D	B9	U4	0	0	2.32	2.4	7.99	2.08	0	38.98	1.76	0	46.81
0	2013	5D	C10	U4	0	0	2.36	0	19.17	4.15	0	53.83	0	0	22.84
0.04	2014	5D	C10	U4	0	0	2.36	0	19.17	4.15	0	53.83	0	0	22.84
0	2013	5D	C11	U4	0	0	2.36	2.24	4.15	0.32	0	41.05	0	0	52.24
0	2014	5D	C11	U4	0	0	2.36	2.24	4.15	0.32	0	41.05	0	0	52.24
0	2013	1A	C2	U4	7.48	1.62	0.71	25.08	1.28	67.57	0	6.07	0	0	0
0.24	2014	1A	C2	U4	7.48	1.62	0.71	25.08	1.28	67.57	0	6.07	0	0	0
0	2013	2A	C3	U4	NA	NA	NA	88.96	0	11.18	0	0	0	0	0
0.06	2014	2B	C3	U4	NA	NA	NA	88.96	0	11.18	0	0	0	0	0
0.1	2013	2A	C4	U4	15.31	2.5	0.89	93.76	0	6.39	0	0	0	0	0
0.08	2014	2B	C4	U4	15.31	2.5	0.89	93.76	0	6.39	0	0	0	0	0
0.02	2013	3B	C5	U4	NA	NA	NA	93.92	0	0.96	0	0	2.72	0	2.56
0.04	2014	3C	C5	U4	NA	NA	NA	93.92	0	0.96	0	0	2.72	0	2.56
0.04	2013	3B	C6	U4	NA	NA	1.39	41.92	1.76	2.08	0	0	14.54	0	39.78
0.14	2014	3C	C6	U4	NA	NA	1.39	41.92	1.76	2.08	0	0	14.54	0	39.78
0.12	2013	4C	C8	U4	0	0	2.18	0	11.18	0	0	23.8	0	0	65.02
0	2014	4D	C8	U4	0	0	2.18	0	11.18	0	0	23.8	0	0	65.02
0	2013	4D	C9	U4	0	0	2.18	3.52	6.23	15.02	0	14.54	0	0	60.7
0.02	2014	4D	C9	U4	0	0	2.18	3.52	6.23	15.02	0	14.54	0	0	60.7
0	2013	5D	D10	U4	0	0	2.34	0	18.85	1.44	0	29.71	0	0	50
0.06	2014	5D	D10	U4	0	0	2.34	0	18.85	1.44	0	29.71	0	0	50
0	2013	5D	D11	U4	0	0	2.34	0.32	7.19	0.32	0	52.72	0	0	39.46
0	2014	5D	D11	U4	0	0	2.34	0.32	7.19	0.32	0	52.72	0	0	39.46
0	2013	1A	D2	U4	11.35	1.05	0.78	39.52	0.64	50	0	9.9	0	0	0
0.04	2014	1A	D2	U4	11.35	1.05	0.78	39.52	0.64	50	0	9.9	0	0	0
0.02	2013	1A	D3	U4	NA	NA	NA	87.84	0	12.3	0	0	0	0	0
0.08	2014	2A	D3	U4	NA	NA	NA	87.84	0	12.3	0	0	0	0	0
0.12	2013	2A	D4	U4	9.27	3.52	0.88	97.44	0.32	2.4	0	0	0	0	0
0.24	2014	2B	D4	U4	9.27	3.52	0.88	97.44	0.32	2.4	0	0	0	0	0
0	2013	2B	D5	U4	NA	NA	NA	74.4	0	2.08	0	0	0	0	23.64
0	2014	3B	D5	U4	NA	NA	NA	74.4	0	2.08	0	0	0	0	23.64
0.04	2013	3B	D6	U4	NA	NA	1.63	43.68	0.16	2.4	0	2.72	4.95	0	46.17
0.2	2014	3C	D6	U4	NA	NA	1.63	43.68	0.16	2.4	0	2.72	4.95	0	46.17
0	2013	4C	D8	U4	0	0	2.45	0.32	23.32	0	0	9.9	0	0	66.45
0	2014	4D	D8	U4	0	0	2.45	0.32	23.32	0	0	9.9	0	0	66.45
0.02	2013	4D	D9	U4	0	0	2.45	1.92	5.91	0.16	0	38.02	0	0	53.99
0.02	2014	4D	D9	U4	0	0	2.45	1.92	5.91	0.16	0	38.02	0	0	53.99
0	2013	5D	E10	U4	0	0	2.3	0.48	17.73	0	0	42.81	0.8	0	38.18
0	2014	5D	E10	U4	0	0	2.3	0.48	17.73	0	0	42.81	0.8	0	38.18
0	2013	5D	E11	U4	0	0	2.3	0	8.63	0	0	55.59	0	0	35.78
0	2014	5D	E11	U4	0	0	2.3	0	8.63	0	0	55.59	0	0	35.78
0.02	2013	1A	E2	U4	13.2	1.1	0.77	25.6	0.16	68.05	0	6.23	0	0	0
0.04	2014	1A	E2	U4	13.2	1.1	0.77	25.6	0.16	68.05	0	6.23	0	0	0
0	2013	2A	E3	U4	NA	NA	NA	94.24	0	5.91	0	0	0	0	0
0.02	2014	2A	E3	U4	NA	NA	NA	94.24	0	5.91	0	0	0	0	0
0.56	2013	2A	E4	U4	16.07	2.78	0.39	95.68	0.32	2.08	0	0	2.08	0	0
0.26	2014	2B	E4	U4	16.07	2.78	0.39	95.68	0.32	2.08	0	0	2.08	0	0
0.02	2013	2B	E5	U4	NA	NA	NA	99.2	0	0	0	0	0.96	0	0
0	2014	3B	E5	U4	NA	NA	NA	99.2	0	0	0	0	0.96	0	0
0.18	2013	3B	E6	U4	12.56	4.7	1.5	57.44	3.04	0.8	0	4.31	14.22	0	20.29
0.34	2014	3C	E6	U4	12.56	4.7	1.5	57.44	3.04	0.8	0	4.31	14.22	0	20.29
0	2013	4C	E8	U4	0	0	2.57	0.48	13.58	3.67	0	8.79	0	0	73.48
0.06	2014	4D	E8	U4	0	0	2.57	0.48	13.58	3.67	0	8.79	0	0	73.48
0	2013	4D	E9	U4	0	0	2.57	1.6	66.29	0	0	18.05	0	0	14.06
0.02	2014	4D	E9	U4	0	0	2.57	1.6	66.29	0	0	18.05	0	0	14.06
0	2013	5D	F10	U4	0	0	2.33	1.44	14.22	0.32	0	28.59	1.6	0	53.83
0.02	2014	5D	F10	U4	0	0	2.33	1.44	14.22	0.32	0	28.59	1.6	0	53.83
0	2013	5D	F11	U4	0	0	2.33	1.44	1.76	0.16	0	35.3	2.72	0	58.63
0	2014	5D	F11	U4	0	0	2.33	1.44	1.76	0.16	0	35.3	2.72	0	58.63
0.04	2013	1A	F2	U4	12.35	0.75	0.84	6.08	0	84.19	0	9.74	0	0	0
0.02	2014	1A	F2	U4	12.35	0.75	0.84	6.08	0	84.19	0	9.74	0	0	0
0	2013	2A	F3	U4	NA	NA	NA	87.04	0	13.1	0	0	0	0	0
0	2014	2A	F3	U4	NA	NA	NA	87.04	0	13.1	0	0	0	0	0
0.26	2013	2A	F4	U4	14.46	1.29	0.89	94.88	2.24	1.6	0	1.44	0	0	0
0.14	2014	2B	F4	U4	14.46	1.29	0.89	94.88	2.24	1.6	0	1.44	0	0	0
0	2013	2B	F5	U4	NA	NA	NA	91.68	0	0	0	0	3.19	0	5.27
0.02	2014	3B	F5	U4	NA	NA	NA	91.68	0	0	0	0	3.19	0	5.27
0.1	2013	3B	F6	U4	13.9	1.5	1.47	38.4	1.28	1.76	0	2.88	16.13	0	39.62
0.26	2014	3C	F6	U4	13.9	1.5	1.47	38.4	1.28	1.76	0	2.88	16.13	0	39.62
0	2013	4C	F8	U4	0	0	2.55	0	28.59	0	0	11.82	0	0	59.58
0.06	2014	4C	F8	U4	0	0	2.55	0	28.59	0	0	11.82	0	0	59.58
0	2013	4D	F9	U4	0	0	2.55	0	34.98	0.64	0	25.4	0	0	38.98
0.08	2014	4D	F9	U4	0	0	2.55	0	34.98	0.64	0	25.4	0	0	38.98
0	2013	5D	G10	U4	0	0	2.49	0	30.35	0	0	22.52	0	0	47.12
0	2014	5D	G10	U4	0	0	2.49	0	30.35	0	0	22.52	0	0	47.12
0	2013	5D	G11	U4	0	0	2.49	0	4.95	0	0	68.85	0	0	26.2
0	2014	5D	G11	U4	0	0	2.49	0	4.95	0	0	68.85	0	0	26.2
0.1	2013	1A	G2	U4	9.98	1	0.9	62.08	7.67	29.71	0	0.64	0	0	0
0.06	2014	1A	G2	U4	9.98	1	0.9	62.08	7.67	29.71	0	0.64	0	0	0
0	2013	2A	G3	U4	NA	NA	NA	91.36	0	8.79	0	0	0	0	0
0.06	2014	2A	G3	U4	NA	NA	NA	91.36	0	8.79	0	0	0	0	0
0.1	2013	2A	G4	U4	11.19	2.5	1.03	86.56	1.44	9.11	0	3.04	0	0	0
0.24	2014	2B	G4	U4	11.19	2.5	1.03	86.56	1.44	9.11	0	3.04	0	0	0
0.04	2013	2B	G5	U4	NA	NA	NA	92.48	0	0	0	0	0.64	0	7.03
0.14	2014	3B	G5	U4	NA	NA	NA	92.48	0	0	0	0	0.64	0	7.03
0.06	2013	3B	G6	U4	11.74	3.84	1.47	53.92	0	0.64	0	5.43	12.78	0	27.32
0.48	2014	3C	G6	U4	11.74	3.84	1.47	53.92	0	0.64	0	5.43	12.78	0	27.32
0	2013	4C	G8	U4	0	0	2.55	0	7.67	1.12	0	0.96	0	0	90.26
0	2014	4C	G8	U4	0	0	2.55	0	7.67	1.12	0	0.96	0	0	90.26
0	2013	4D	G9	U4	0	0	2.55	0.32	15.65	0	0	9.27	0	0	74.76
0	2014	4D	G9	U4	0	0	2.55	0.32	15.65	0	0	9.27	0	0	74.76
0	2013	5D	H10	U4	0	0	2.66	0	36.9	0.16	0	28.59	0	0	34.35
0.02	2014	5D	H10	U4	0	0	2.66	0	36.9	0.16	0	28.59	0	0	34.35
0	2013	5D	H11	U4	0	0	2.66	0.32	1.28	0.8	0	33.07	1.44	0	63.1
0	2014	5D	H11	U4	0	0	2.66	0.32	1.28	0.8	0	33.07	1.44	0	63.1
0	2013	1A	H2	U4	7.1	0	0.95	32.96	56.07	2.56	0	5.43	0.16	2.88	0
0.06	2014	1A	H2	U4	7.1	0	0.95	32.96	56.07	2.56	0	5.43	0.16	2.88	0
0	2013	2A	H3	U4	NA	NA	NA	85.12	3.51	6.23	0	5.27	0	0	0
0.06	2014	2A	H3	U4	NA	NA	NA	85.12	3.51	6.23	0	5.27	0	0	0
0.08	2013	2A	H4	U4	12.81	1.7	1.03	80.32	6.23	6.87	0	6.71	0	0	0
0.1	2014	2B	H4	U4	12.81	1.7	1.03	80.32	6.23	6.87	0	6.71	0	0	0
0.02	2013	2B	H5	U4	NA	NA	NA	69.12	0	1.28	0	0	7.03	0	22.68
0.02	2014	3B	H5	U4	NA	NA	NA	69.12	0	1.28	0	0	7.03	0	22.68
0.16	2013	3B	H6	U4	13.86	3.58	1.42	48.16	0	1.28	0	7.19	30.83	0	12.62
0.5	2014	3C	H6	U4	13.86	3.58	1.42	48.16	0	1.28	0	7.19	30.83	0	12.62
0	2013	4C	H8	U4	0	0	2.56	0.32	29.71	0	0	12.14	0	0	57.83
0.02	2014	4C	H8	U4	0	0	2.56	0.32	29.71	0	0	12.14	0	0	57.83
0	2013	4D	H9	U4	0	0	2.56	0.32	42.49	3.35	0	14.54	0	0	39.3
0	2014	4D	H9	U4	0	0	2.56	0.32	42.49	3.35	0	14.54	0	0	39.3
0	2013	5D	I10	U4	0	0	2.71	0	12.78	0.96	0	25.88	0	0	60.38
0.06	2014	5D	I10	U4	0	0	2.71	0	12.78	0.96	0	25.88	0	0	60.38
0	2013	5D	I11	U4	0	0	2.71	0.96	1.6	0.96	0	39.3	0	0	57.19
0	2014	5D	I11	U4	0	0	2.71	0.96	1.6	0.96	0	39.3	0	0	57.19
0	2013	1A	I2	U4	0	0	0.57	3.68	16.93	38.66	0	2.88	0	37.86	0
0	2014	1A	I2	U4	0	0	0.57	3.68	16.93	38.66	0	2.88	0	37.86	0
0.02	2013	2A	I3	U4	NA	NA	NA	28.16	14.38	55.91	0	0.8	0	0.8	0
0	2014	2A	I3	U4	NA	NA	NA	28.16	14.38	55.91	0	0.8	0	0.8	0
0.06	2013	2A	I4	U4	12.19	2.5	0.91	79.55	7.51	12.3	0	0.64	0	0	0
0.18	2014	2B	I4	U4	12.19	2.5	0.91	79.55	7.51	12.3	0	0.64	0	0	0
0.02	2013	2B	I5	U4	NA	NA	NA	89.44	0	0	0	0	10.7	0	0
0.02	2014	3B	I5	U4	NA	NA	NA	89.44	0	0	0	0	10.7	0	0
0.36	2013	3B	I6	U4	11.53	4.12	1.44	55.84	0.64	0.96	0	4.63	20.29	0	17.73
0.66	2014	3C	I6	U4	11.53	4.12	1.44	55.84	0.64	0.96	0	4.63	20.29	0	17.73
0	2013	4C	I8	U4	0	0	2.69	0.32	17.73	0	0	1.92	0	0	80.03
0	2014	4C	I8	U4	0	0	2.69	0.32	17.73	0	0	1.92	0	0	80.03
0	2013	4D	I9	U4	0	0	2.69	0	82.27	0	0	16.93	0	0	0.8
0.02	2014	4D	I9	U4	0	0	2.69	0	82.27	0	0	16.93	0	0	0.8
0	2013	5D	J10	U4	0	0	2.55	7.2	19.33	6.23	0	30.67	0	0	36.58
0.08	2014	5D	J10	U4	0	0	2.55	7.2	19.33	6.23	0	30.67	0	0	36.58
0	2013	5D	J11	U4	0	0	2.55	0	8.15	0	0	51.44	1.28	0	39.14
0	2014	5D	J11	U4	0	0	2.55	0	8.15	0	0	51.44	1.28	0	39.14
0	2013	1A	J2	U4	14.56	1.25	0.52	36.48	15.65	19.33	0	4.31	0	24.28	0
0.06	2014	1A	J2	U4	14.56	1.25	0.52	36.48	15.65	19.33	0	4.31	0	24.28	0
0.16	2013	2A	J3	U4	NA	NA	NA	21.76	0	78.27	0	0	0	0	0
0	2014	2A	J3	U4	NA	NA	NA	21.76	0	78.27	0	0	0	0	0
0.78	2013	2A	J4	U4	14.78	3.91	0.93	83.52	4.15	11.34	0	1.12	0	0	0
0.1	2014	2B	J4	U4	14.78	3.91	0.93	83.52	4.15	11.34	0	1.12	0	0	0
0.08	2013	2B	J5	U4	NA	NA	NA	72.64	0	0	0	0	22.84	0	4.63
0.32	2014	3B	J5	U4	NA	NA	NA	72.64	0	0	0	0	22.84	0	4.63
0.06	2013	3B	J6	U4	9.84	3.01	1.59	45.28	0	0.16	0	1.76	28.12	0	24.76
0.32	2014	3C	J6	U4	9.84	3.01	1.59	45.28	0	0.16	0	1.76	28.12	0	24.76
0	2013	4C	J8	U4	0	0	2.59	0.32	26.36	1.28	0	2.72	0	0	69.33
0.04	2014	4C	J8	U4	0	0	2.59	0.32	26.36	1.28	0	2.72	0	0	69.33
0	2013	4D	J9	U4	0	0	2.59	0	43.61	0	0	37.54	0	0	18.85
0.02	2014	4D	J9	U4	0	0	2.59	0	43.61	0	0	37.54	0	0	18.85
0.02	2013	5D	K10	U4	0	0	1.97	1.12	40.42	3.67	0	28.75	0	0	26.04
0.02	2014	5D	K10	U4	0	0	1.97	1.12	40.42	3.67	0	28.75	0	0	26.04
0	2013	5D	K11	U4	0	0	2.35	0	1.76	0.16	0	43.45	0	0	54.63
0	2014	5D	K11	U4	0	0	2.35	0	1.76	0.16	0	43.45	0	0	54.63
0.0375	2013	1A	K2	U4	9.79	0.9	0.66	26.72	13.74	14.22	0	3.35	0	42.01	0
0.0375	2014	1A	K2	U4	9.79	0.9	0.66	26.72	13.74	14.22	0	3.35	0	42.01	0
0.1	2013	2A	K3	U4	13.56	5.95	0.95	82.56	0.48	14.7	0	1.28	1.12	0	0
0.18	2014	2A	K3	U4	13.56	5.95	0.95	82.56	0.48	14.7	0	1.28	1.12	0	0
0.0851064	2013	2A	K4	U4	8.39	3.03	1.04	89.28	2.56	8.15	0	0	0.16	0	0
0.329787	2014	2B	K4	U4	8.39	3.03	1.04	89.28	2.56	8.15	0	0	0.16	0	0
0.04	2013	2B	K5	U4	NA	NA	1.44	46.24	2.72	9.58	0	0	3.99	0	37.54
0.54	2014	3B	K5	U4	NA	NA	1.44	46.24	2.72	9.58	0	0	3.99	0	37.54
0.183908	2013	3B	K6	U4	10.73	5.94	1.99	15.04	0	3.35	0	1.6	17.09	0	62.94
0.183908	2014	3C	K6	U4	10.73	5.94	1.99	15.04	0	3.35	0	1.6	17.09	0	62.94
0.08	2013	4C	K7	U4	NA	NA	2.07	6.08	25.88	0	0	4.47	5.11	0	58.47
0.14	2014	4C	K7	U4	NA	NA	2.07	6.08	25.88	0	0	4.47	5.11	0	58.47
0	2013	4C	K8	U4	0	0	2.42	0	15.02	0.32	0	9.58	0	0	75.08
0.01	2014	4C	K8	U4	0	0	2.42	0	15.02	0.32	0	9.58	0	0	75.08
0.02	2013	4D	K9	U4	0	0	2.02	1.12	44.25	0.16	0	12.46	0	0	42.01
0.06	2014	4D	K9	U4	0	0	2.02	1.12	44.25	0.16	0	12.46	0	0	42.01
0.15625	2013	6A	E10	NH	36.22	2.1	1.06	94.57	0.64	0.64	1.44	1.92	0.64	0	0
0.15625	2014	6A	E10	NH	36.22	2.1	1.06	94.57	0.64	0.64	1.44	1.92	0.64	0	0
0.269058	2013	6A	E11	NH	15.16	1.9	1.33	61.34	1.76	0	0.16	10.22	5.43	0	20.93
0.627803	2014	6A	E11	NH	15.16	1.9	1.33	61.34	1.76	0	0.16	10.22	5.43	0	20.93
0.257235	2013	6A	E9	NH	35.38	0	0.77	59.58	1.12	14.86	3.04	3.83	17.41	0	0
0.803859	2014	6A	E9	NH	35.38	0	0.77	59.58	1.12	14.86	3.04	3.83	17.41	0	0
0.3663	2013	6A	F10	NH	15.52	1.8	0.78	92.33	0	0.64	0.64	0	6.23	0	0
0.732601	2014	6A	F10	NH	15.52	1.8	0.78	92.33	0	0.64	0.64	0	6.23	0	0
0.125628	2013	6A	F9	NH	23.02	1.78	0.92	60.06	0.16	37.06	0.64	0.64	1.28	0	0
0.150754	2014	6A	F9	NH	23.02	1.78	0.92	60.06	0.16	37.06	0.64	0.64	1.28	0	0
0.11236	2013	6A	G10	NH	12.68	1.5	1.21	30.51	21.25	5.27	13.42	8.15	21.25	0	0
0.11236	2014	6A	G10	NH	12.68	1.5	1.21	30.51	21.25	5.27	13.42	8.15	21.25	0	0
0.125786	2013	6A	H10	NH	24.86	1.37	0.96	54.63	1.6	16.61	6.07	6.39	14.54	0	0
0.125786	2014	6A	H10	NH	24.86	1.37	0.96	54.63	1.6	16.61	6.07	6.39	14.54	0	0
0.0473934	2013	6A	H7	NH	23.03	1.85	0.78	8.31	2.88	46.65	0.64	0.32	4.63	36.42	0
0.14218	2014	6A	H7	NH	23.03	1.85	0.78	8.31	2.88	46.65	0.64	0.32	4.63	36.42	0
0.0225225	2013	6A	H9	NH	35.83	2	1.53	60.22	4.47	4.79	7.19	12.14	11.02	0	0
0.135135	2014	6A	H9	NH	35.83	2	1.53	60.22	4.47	4.79	7.19	12.14	11.02	0	0
0.0226757	2013	6A	I7	NH	13.18	1.78	0.97	70.77	4.47	6.23	10.54	3.04	5.43	0	0
0.340136	2014	6A	I7	NH	13.18	1.78	0.97	70.77	4.47	6.23	10.54	3.04	5.43	0	0
0.58296	2013	6A	I8	NH	14.33	2	1.13	65.5	6.07	0.32	18.21	3.99	5.75	0	0
0.627803	2014	6A	I8	NH	14.33	2	1.13	65.5	6.07	0.32	18.21	3.99	5.75	0	0
0.0777605	2013	6A	I9	NH	1.58	1.65	1.43	11.34	33.87	0.96	7.83	25.88	19.97	0	0
0.155521	2014	6A	I9	NH	1.58	1.65	1.43	11.34	33.87	0.96	7.83	25.88	19.97	0	0
0.0581395	2013	6A	J8	NH	27.46	2.2	1.15	41.53	3.51	0	1.28	42.81	11.02	0	0.32
0.319767	2014	6A	J8	NH	27.46	2.2	1.15	41.53	3.51	0	1.28	42.81	11.02	0	0.32
